# Supplementary material for: Complex N-Linked Glycosylation: A Potential Modifier of Niemann–Pick Disease, Type C1 Pathology
Source: Int J Mol Sci. 2022 May 3;23(9):5082. doi: 10.3390/ijms23095082 (PMC9103943; doi:10.3390/ijms23095082)
Supplement: Supplementary file 1 [file ijms-23-05082-s001.zip]

Archive with 1 entries (1 files):
- ijms-1666192(8)(2) updated.pdf
